# Supplementary material for: The Role of Food Addiction and Lifetime Substance Use on Eating Disorder Treatment Outcomes
Source: Nutrients. 2023 Jun 27;15(13):2919. doi: 10.3390/nu15132919 (PMC10346594; doi:10.3390/nu15132919)
Supplement: Supplementary file 1 [file nutrients-15-02919-s001.zip]

Archive with 1 entries (1 files):
- nutrients-2356577-supplementary.pdf
